# Supplementary material for: Systemic Sonic Hedgehog Signaling Links Intestinal Nutrient Sensing With Sex‐Specific Type 2 Diabetes Progression
Source: FASEB J. 2026 Mar 19;40(6):e71615. doi: 10.1096/fj.202600261R (PMC13001814; doi:10.1096/fj.202600261R)
Supplement: Supplementary file 1 — Table S1: Baseline characteristics of the Glasriket cohort (n = 744). Demographic and clinical variables including sex distribution, age, BMI categories, smoking status, and prevalence of chronic diseases. Data are shown as mean ± SD, median (range), or number and percent. Table S2: Descriptive and Mann–Whitney comparisons between sex stratified healthy participants and disease groups in the Glasriket cohort. For each condition, the minimum, 25th percentile, median, 75th percentile, and maximum values are reported together with unadjusted/adjusted p‐values, Mann–Whitney U statistics, and rank sums. Healthy individuals serve as the reference group. Table S3: Characteristics of the VIP diabetes case–control two‐sample longitudinal cohort. Participant numbers, age, BMI at Sample 1 and Sample 2, and diabetes status relative to sampling are presented for males and females. Treatment categories at the second sampling are listed for individuals with diabetes. Table S4: Metabolic and anthropometric measurements in the VIP study cohort. Fasting plasma glucose, insulin, C‐peptide, HOMA2 %B, HOMA2 %S, HOMA2‐IR, BMI, and waist circumference are reported as mean ± SD together with valid sample counts for males and females in case and control groups. Table S5: Intraclass correlation coefficients (ICC) and Pearson correlation coefficients for repeated measures in males and females. Two‐way mixed‐effects ICCs (absolute agreement, average measures) with 95% confidence intervals are shown for cases and controls, together with corresponding Pearson correlation coefficients and significance values. [file FSB2-40-e71615-s001.xlsx]

## Sheet: TableS1
			Glasriket population (n=744)
Gender, n (%)
	Male		351	(47.4%)
	Female		389	(52.6%)
Age (years)
	Mean (SD)		60.3	(13.7)
	Median (range)		62	(20 - 93)
	<50 years, n (%)		162	(21.9%)
	50 - 70 years, n (%)		374	(50.5%)
	≥ 70 years, n (%)		204	(27.6%)
Body mass index (kg/m2)
	Mean (SD)		26.1	(4.1)
	Median (range)		25.6	(17.3-49.8)
	< 25, n (%)		316	(43.3%)
	25 - 29.99, n (%)		309	(42.4%)
	≥ 30, n (%)		104	(14.3%)
Smoking
	Smokes daily or now and then, n (%)		83	(11.1%)
	Non-smoker or were smoking in the past, n (%)		655	(88.0%)
Specific diseases
	Allergy, any, n (%)		29	(3.9%)
	Asthma, n (%)		33	(4.5%)
	Coronary artery disease, n (%)		46	(6.2%)
	Cerebrovascular disease, n (%)		21	(2.9%)
	Dermatologic diasease (Eczema/Psoriasis), n (%)		8	(1.1%)
	Diabetes mellitus, n (%)		52	(7.0%)
	Epilepsy, n (%)		9	(1.2%)
	Healthy*, n (%)		220	(29.7%)
	History of cancer, n (%)		177	(23.9%)
	Inflammatory bowel disease, n (%)		12	(1.6%)
	Memory disturbance, n (%)		34	(4.6%)
	Rheumatic diasease, n (%)		23	(3.1%)
	Thyroid disease, n (%)		51	(6.9%)
Medicates, n (%)			408	(55.7%)

## Sheet: TableS2
Males
Descriptive statistics								Mann Whitney test (healthy as reference)
	n	Min	25% Percentile	Median	75% Percentile	Max		Comparison	P value, Two-tailed	P value, Adjusted	P value summary	Sum of ranks in Healthy, disease	Mann-Whitney U
Healthy	114	132.4	399.9	669.4	1861	68729
T2DM	24	168.2	256.9	647.7	1768	6643		Healthy vs. T2DM	0.3291	>0,9999	ns	8098 , 1493	1193
Allergy	9	227.7	353.8	506	5347	62804		Healthy vs. Allergy	0.7928	>0,9999	ns	7096 , 530	485
Asthma	12	152.8	246.3	415.4	505.3	7137		Healthy vs. Asthma	0.0104	0.1248	ns	7543 , 458,5	380.5
CAD	32	163	456.5	620	830.5	9055		Healthy vs. CAD	0.5506	>0,9999	ns	8506 , 2225	1697
Stroke	15	202.3	359.4	539.9	808	4022		Healthy vs. Stroke	0.2848	>0,9999	ns	7557 , 828	708
Ecz/Pso	3	963.2	963.2	1193	2813	2813		Healthy vs. Ecz/Pso	0.204	>0,9999	ns	6650 , 253	95
IBD	3	472	472	755	890	890		Healthy vs. IBD	0.9289	>0,9999	ns	6732 , 171	165
Rheumatic	8	113.3	269.7	781.4	3521	65219		Healthy vs. Rheumatic	0.8036	>0,9999	ns	7036 , 467	431
Thyroid	9	181	357.1	1143	2187	32947		Healthy vs. Thyroid	0.589	>0,9999	ns	7011 , 615	456
Memory	11	225.6	293.7	539.9	1810	22296		Healthy vs. Memory	0.5671	>0,9999	ns	7249 , 626	560
Epilepsy	7	180.6	415.9	580.2	1116	13411		Healthy vs. Epilepsy	0.6052	>0,9999	ns	7002 , 379	351
History of cancer	83	145.3	368.4	611.9	1057	32947		Healthy vs. History of cancer	0.1968	>0,9999	ns	11797 , 7706	4220
Females
Descriptive statistics								Mann Whitney test (healthy as reference)
	n	Min	25% Percentile	Median	75% Percentile	Max		Comparison	P value, Two-tailed	P value, Adjusted	P value summary	Sum of ranks in Healthy, disease	Mann-Whitney U
Healthy	103	147.6	354	536.4	842.5	53875
T2DM	27	194.7	543.4	925	4658	21678		Healthy vs. T2DM	0.0039	0.0468	*	6249 , 2266	893
Allergy	20	194.7	391.1	742.3	1297	20226		Healthy vs. Allergy	0.2175	>0,9999	ns	6205 , 1421	849
Asthma	21	226.7	402.6	639	922	20226		Healthy vs. Asthma	0.4379	>0,9999	ns	6320 , 1430	964
CAD	10	202	366	604.5	781.3	1162		Healthy vs. CAD	>0,9999	>0,9999	ns	5871 , 570	515
Stroke	5	473.1	490.9	591.3	11157	21678		Healthy vs. Stroke	0.3992	>0,9999	ns	5554 , 332	198
Ecz/Pso	9	517.9	661.1	818	6269	16080		Healthy vs. Ecz/Pso	0.0074	0.0888	ns	5575 , 753	219
IBD	5	296	368	475	710.5	760		Healthy vs. IBD	0.809	>0,9999	ns	5631 , 255	240
Rheumatic	15	194.7	351.7	833.1	2465	14043		Healthy vs. Rheumatic	0.166	>0,9999	ns	5956 , 1065	600
Thyroid	41	194.7	476.5	541	982.3	14502		Healthy vs. Thyroid	0.1569	>0,9999	ns	7147 , 3293	1791
Memory	23	159.5	259.9	444	1449	21678		Healthy vs. Memory	0.6689	>0,9999	ns	6609 , 1392	1116
Epilepsy	2	266.1	266.1	715.5	1165	1165		Healthy vs. Epilepsy	0.9901	>0,9999	ns	5460 , 105	102
History of cancer	93	184.1	442.2	657	1142	52816		Healthy vs. History of cancer	0.0306	0.3672	ns	9289 , 10017	3933

## Sheet: TableS3
Total cohort
		Men		Women
		Cases	Cases	Controls	Cases
	N	83	83	72	72
	No of samples (Sample 1 and 2)	166	166	144	144
Sample 1
	Age, mean (SD)	46.7 (4.9)	46.7 (5.0)	47.5 (4.7)	47.4 (4.7)
	BMI, mean (SD)	26.0 (3.1)	29.2 (3.8)	24.3 (3.1)	28.4 (4.7)
Sample 2							3
	Age, mean (SD)	56.7 (4.9)	56.8 (4.9)	57.4 (4.7)	57.3 (4.7)
	BMI, mean (SD)	27.0 (3.5)	30.6 (4.4)	25.0 (3.8)	29.7 (5.1)
	Diabetes diagnosis before 2nd sample (n)		48		43
	Diabetes diagnosed close after 2nd sample** (n)		25		19
	Diabetes at 2nd sample, total** (n)		73		62
	Diabetes diagnosis after 2nd sample (n)		10		10
Subcohort: Cases with diabetes at 2nd sample** and their caseset controls
		Men		Women
		Cases	Cases	Controls	Cases
	N	73	73	62	62
	No of samples (Sample 1 and 2)	146	146	124	124
Sample 1
	Age, mean (SD)	46.9 (4.9)	46.9 (4.9)	47.4 (4.8)	47.3 (4.8)
	BMI, mean (SD)	26.0 (3.1)	29.3 (3.9)	24.3 (3.1)	28.9 (4.7)
Sample 2
	Age, mean (SD)	57.0 (4.9)	57.0 (4.9)	57.3 (4.8)	57.2 (4.8)
	BMI, mean (SD)	27.1 (3.5)	30.7 (4.5)	24.7 (3.6)	30.0 (5.4)
	Diabetes treatment
	None (n)		29		22
	Lifestyle intervention only (diet and exercise) (n)		9		11
	Oral diabetes medication (n)		27		23
	Insulin w/wo oral diabetes medication (n)		8		6
**See method section for details

## Sheet: TableS4
2nd sample
	Men										Women
	All men		Controls				Cases				All women		Controls				Cases
	Count	Valid N	Count	Valid N	Mean	SD	Count	Valid N	Mean	SD	Count	Valid N	Count	Valid N	Mean	SD	Count	Valid N	Mean	SD
fP-glucose	166	163	83	82	5.51	0.72	83	81	8.19	2.4	144	142	72	72	5.58	0.82	72	70	8.2	2.25
Insulin	166	166	83	83	11.21	9.25	83	83	21.74	34.36	144	144	72	72	8.49	4.03	72	72	17.04	13.61
C-peptide	166	166	83	83	0.82	0.37	83	83	1.1	0.45	144	144	72	72	0.76	0.27	72	72	1.04	0.44
HOMA2 %B	166	163	83	82	122.42	44.33	83	81	80.39	35.53	144	141	72	72	110.08	23.84	72	69	78.12	31.48
HOMA2 %S	166	163	83	82	61.69	22.12	83	81	49.65	74.57	144	141	72	72	66.2	24.85	72	69	45.39	28.17
HOMA2 IR	166	163	83	82	1.87	0.84	83	81	2.88	1.19	144	141	72	72	1.73	0.66	72	69	2.77	1.21
BMI	166	163	83	82	27.01	3.48	83	81	30.65	4.38	144	143	72	72	25.04	3.81	72	71	29.68	5.14
Waist (cm)	166	131	83	67	98.28	10.4	83	64	107.14	11.81	144	107	72	54	83.87	9.77	72	53	100.34	15.37

## Sheet: TableS5
					Two-way mixed effect
					Intraclass CC - Absolute agreement, Average Measures	C.I 95 %		Sig. (2-tailed)
		N	Pearson Correlation	Sig. (2-tailed)		Lower limit	Upper limit
Men	Controls	83	,787**	1.21529e-18	0.88	0.814187	0.922316	6.00097e-19
	Cases	83	,820**	2.35271e-21	0.894	0.837069	0.93171	4.42826e-21
Women	Controls	72	,855**	1.19163e-21	0.922	0.874822	0.950831	3.32053e-22
	Cases	72	,663**	2.2874e-10	0.774	0.6117	0.864687	8.64997e-11
